# Supplementary material for: Global Invasion Potential and Niche Dynamics of Phoracantha recurva Newman, 1840 (Coleoptera: Cerambycidae) Under Climate Change
Source: Insects. 2026 Jul 15;17(7):729. doi: 10.3390/insects17070729 (PMC13410602; doi:10.3390/insects17070729)
Supplement: Supplementary file 1 [file insects-17-00729-s001.zip]

Archive with 1 entries (1 files):
- insects-4388502-supplementary.pdf
